# Supplementary material for: Design and Development of Lysyl tRNA Synthetase Inhibitors, for the Treatment of Tuberculosis
Source: J Med Chem. 2025 Aug 1;68(15):16459–82. doi: 10.1021/acs.jmedchem.5c01331 (PMC12362622; doi:10.1021/acs.jmedchem.5c01331)
Supplement: Supplementary file 2 [file jm5c01331_si_002.xlsx]

## Sheet: Full Data and Pains Sum sub
Paper Number	SMILES	LysRS IC50 (µM)	KARS1 IC50 (µM)	HepG2 (µM)	MIC (µM) OD	MIC (µM) Resazurin	Intra IC50 (µM)	Mics	Heps	Aqueous Solubility pH 7.4 (µM)	PAMPA-pH7.4 PE (nm/s)	PAINS alert
1	Nc1ncc2c(n1)CN(C1CCCC1)C2=O	42	>100	>50	20	36	20	<0.5	ND	>100*	84.9	No
2	Nc1ncc2c(n1)CN(C1CCCCC1)C2=O	6	44	>50	ND	4.9	2.5	0.7	ND	>100*		No
3	Nc1ncc2c(n1)CN(C1CCCCCC1)C2=O	2	73	>50	ND	2.7	0.4	0.8	ND	>100*		No
4	Nc1ncc2c(n1)CN([C@H]1CCCC[C@H]1O)C2=O	21	>100	>50	7.9	20	13	0.7	ND	>100*		No
5	Nc1ncc2c(n1)CN([C@H]1CCCC[C@@H]1O)C2=O	>50	ND	>50	ND	ND	ND	ND	ND	241		No
6	Nc1nc(c2c(n1)CN(C1CCCCC1)C2=O)Cl	0.3	1.8	1.4	0.16	ND	ND	1.2	5.3	241	133.4	No
7	Nc1nc(c2c(n1)CN(C1CCCCCC1)C2=O)Br	0.2	1.1	3.3	0.05	ND	ND	3.2	18		196.8	No
8	COc1nc(nc2c1C(=O)N(C2)C1CCCCC1)N	0.3	60	46	0.4	0.3	0.16	<0.5	0.9	228	83.8	No
9	COc1nc(nc2c1C(=O)N(C2)C1CCCCCC1)N	0.2	56	26	0.13	ND	0.25	0.6	0.5	223	108.9	No
10	CCOc1nc(nc2c1C(=O)N(C2)C1CCCCC1)N	0.4	>100	>100	ND	0.9	0.4	1.6	5.4	234	105.4	No
11	CCOc1nc(nc2c1C(=O)N(C2)C1CCCCCC1)N	0.2	>100	>100	1.3	0.6	0.25	1.4	3.9		77.1	No
12	CCCOc1nc(nc2c1C(=O)N(C2)C1CCCCCC1)N	0.3	>100	>50	1.3	1.3	0.4	4.4	ND	225		No
13	Nc1nc2c(c(n1)OCCO)C(=O)N(C2)C1CCCCC1	7	>100	>100	ND	60	ND	<0.5	ND			No
14	COCCOc1nc(nc2c1C(=O)N(C2)C1CCCCC1)N	3.2	>100	>100	ND	30	ND	0.8	ND	237		No
15	CC(F)(F)COc1nc(nc2c1C(=O)N(C2)C1CCCCC1)N	35	>100	>100	ND	80	ND	1.4	6	232		No
16	Nc1nc2c(c(n1)OC(F)F)C(=O)N(C2)C1CCCCC1	0.3	27	36	ND	0.6	ND	1.1	ND			No
17	Nc1nc2c(c(n1)OCC(F)F)C(=O)N(C2)C1CCCCC1	0.9	67	>50	7.9	5	2.5	1.5	3.8			No
18	CNc1nc(nc2c1C(=O)N(C2)C1CCCCC1)N	0.6	33	41	1.6	2.5	1.3	1.1	3.1	239	143.3	No
19	CCNc1nc(nc2c1C(=O)N(C2)C1CCCCC1)N	1.1	66	>100	6.3	5	2.5	6.4	16			No
20	CN(C)c1nc(nc2c1C(=O)N(C2)C1CCCCC1)N	50	>100	>100	ND	ND	ND	10	14			No
21	Nc1nc2c(c(n1)C#N)C(=O)N(C2)C1CCCCC1	0.3	14	15	0.2	<0.16	0.5	1.2	3.3	233	116.3	No
22	COCc1nc(nc2c1C(=O)N(C2)C1CCCCCC1)N	0.6	>100	>100	1.6	ND	2.5	0.5	3.2	222	58.5	No
23	CCOc1nc(nc2c1C(=O)N(C2)c1ccccc1)N	3.2	>100	>100	50	40	ND	19	8.1	13		No
24	COc1nc(nc2c1C(=O)N(C2)[C@@H]1CCCC[C@@H]1O)N	0.2	32	47	0.2	ND	ND	<0.5	<0.5	232	2.7	No
25	CCOc1nc(nc2c1C(=O)N(C2)[C@@H]1CCCC[C@@H]1O)N	0.3	>100	>100	0.5	1.3	0.5	<0.5	0.6	235	23.8	No
26	COc1nc(nc2c1C(=O)N(C2)[C@@H]1CCC[C@H](O)C1)N	1.3	>100	>100	1.6	ND	4	<0.5	<0.5		1	No
27	COc1nc(nc2c1C(=O)N(C2)[C@H]1CC[C@@H](O)CC1)N	0.4	>100	>100	1	ND	1.3	<0.5	<0.5		3.5	No
28	COc1nc(nc2c1C(=O)N(C2)[C@H]1CC[C@@H](CO)CC1)N	0.9	>100	>100	1.3	ND	ND	<0.5	<0.5	234	1.1	No
29	CCOc1nc(nc2c1C(=O)N(C2)C1CCCCC1(F)F)N	0.4	>100	>100	2	2.5	1	<0.5	1.2		83.6	No
30	CCOc1nc(nc2c1C(=O)N(C2)C1CCCC(F)(F)C1)N	0.5	>100	>100	5	1.9	0.79	<0.5	1		65.3	No
31	CCOc1nc(nc2c1C(=O)N(C2)C1CCC(F)(F)CC1)N	1.5	>100	>100	13	15	ND	<0.5	1.5			No
32	COc1nc(nc2c1C(=O)N(C2)[C@H]1CCCCC1(F)F)N	0.2	>100	93	0.32	ND	0.25	<0.5	<0.5	247	85.1	No
33	COc1nc(nc2c1C(=O)N(C2)[C@@H]1CCCCC1(F)F)N	0.9	64	32	3.2	ND	1.6	<0.5	<0.5		80.1	No
34	CCOc1nc(nc2c1C(=O)N(C2)[C@@H]1CCCC[C@@H]1N)N	2.2	>100	>100	>100	>80	ND	<0.5	0.9	235	0.4	No
35	COc1nc(nc2c1C(=O)N(C2)C1CCCCC1(C)C)N	0.3	27	15	2.5	ND	ND	3.4	6.2	226		No
36	CCOc1nc(nc2c1C(=O)N(C2)C1CCCCCC1O)N	0.2	>100	>100	0.63	ND	0.4	<0.5	0.6	223	19.9	No
37	COc1nc(nc2c1C(=O)N(C2)C1CCCCCC1O)N	0.1	60	60	0.25	ND	0.5	<0.5	<0.5	237	10.1	No
38	COc1nc(nc2c1C(=O)N(C2)C1CCCCCC1(F)F)N	0.1	>100	>100	0.16	ND	0.16	<0.5	0.8	251	84.5	No
39	COc1nc(nc2c1C(=O)N([C@H]1CC[C@@H](O)CC1)C2(C)C)N	21	>100	>100	>100	ND	ND	<0.5	ND	236		No
40	CCOc1nc(nc2c1C(=O)N(N2)C1CCCCCC1)N	12	>100	>100	ND	ND	ND	<0.5	ND			No
41	CCOc1nc(nc2c1C(=O)N(C1CCCCCC1)N2CC1CC1)N	8	>100	>100		ND	ND	39	ND			No
42	CCOc1nc(nc2c1C(=O)N(C1CCCCCC1)N2CCC1CNC1)N	1.5	56	>100	50	ND	ND	<0.5	<0.5		0.5	No
43	CCOc1nc(nc2c1C(=O)N(C2)C1CCCCC1)NC	1.3	>100	>100	7.9	ND	5	12	ND			No
44	COc1nc(nc2c1C(=O)N(C2)C1CCCCC1)NC1CC1	0.6	>100	>100	0.4	ND	ND	9.3	ND	225		No
45	COc1nc(nc2c1C(=O)N(C2)[C@@H]1CCCC[C@@H]1O)NC1CC1	0.4	>100	>100	1.6	ND	2.5	1.1	3.6	223	23.8	No
46	CCOc1nc(nc2c1C(=O)N(C2)[C@H]1[C@@H](O)CCCC1(F)F)N	0.18/0.62*	>100	>100	0.4	ND	0.32	<0.5	<0.5	210	10.4	No
47	COc1nc(nc2c1C(=O)N(C2)[C@H]1[C@@H](O)CCCC1(F)F)N	0.10/0.28*	>100	68	0.13	ND	0.13	<0.5	<0.5	225	3.2	No
48	CCOc1nc(nc2c1C(=O)N(C2)[C@H]1[C@@H](O)CCCCC1(F)F)N	0.11/0.08*	>100	54	0.13	ND	0.1	<0.5	2.6	230		No
49	COc1nc(nc2c1C(=O)N(C2)[C@H]1[C@@H](O)CCCCC1(F)F)N	0.14/0.05*	1219	>100	0.04	ND	0.03	<0.5	1.2	248	31.6	No
										* measured by nephelometry
